# Supplementary material for: Neisseria meningitidis Type IV Pili Composed of Sequence Invariable Pilins Are Masked by Multisite Glycosylation
Source: PLoS Pathog. 2015 Sep 14;11(9):e1005162. doi: 10.1371/journal.ppat.1005162 (PMC4569582; doi:10.1371/journal.ppat.1005162)
Supplement: S1 Table — (XLSX) [file ppat.1005162.s005.xlsx]

## Sheet: Proteoform 1
Ion	Picked Peak [M+H]+	Theoretical Mass	Error (ppm)	Error (Da)	Experiment Number
c1	179.118	179.118	-1.89021	-0.00033857	17+ 5u 5ms
c1	179.118	179.118	-1.76738	-0.00031657	17+ 10u 5ms
c2	280.165	280.166	-2.61121	-0.00073157	17+ 5u 5ms
c2	280.165	280.166	-2.41132	-0.00067557	17+ 10u 5ms
z3	388.242	388.243	-2.6094	-0.00101308	17+ 5u 5ms
c3	393.249	393.25	-2.53928	-0.00099857	17+ 10u 5ms
c3	393.249	393.25	-2.42739	-0.00095457	17+ 5u 5ms
c4	506.333	506.334	-2.34938	-0.00118957	17+ 10u 5ms
c4	506.333	506.334	-2.20521	-0.00111657	17+ 5u 5ms
c5	635.375	635.376	-1.94463	-0.00123557	17+ 5u 5ms
c5	635.375	635.376	-1.65976	-0.00105457	17+ 10u 5ms
c6	748.459	748.46	-1.88864	-0.00141357	17+ 5u 5ms
c6	748.459	748.46	-1.72296	-0.00128957	17+ 10u 5ms
c7	879.499	879.501	-1.72549	-0.00151757	17+ 5u 5ms
c8	992.582	992.585	-3.27586	-0.00325157	17+ 5u 5ms
z9	1035.53	1035.53	-2.53498	-0.00262505	17+ 5u 5ms
c9	1091.65	1091.65	-2.232	-0.00243657	17+ 5u 5ms
c9	1091.65	1091.65	-1.49917	-0.00163657	17+ 10u 5ms
z10	1163.62	1163.62	-1.66725	-0.00194005	17+ 5u 5ms
c10	1204.73	1204.74	-2.76539	-0.00333157	17+ 10u 5ms
c10	1204.74	1204.74	-1.94198	-0.00233957	17+ 5u 5ms
c11	1275.77	1275.77	-2.90692	-0.00370857	17+ 10u 5ms
c13	1487.92	1487.93	-1.87548	-0.00279057	17+ 10u 5ms
c13	1487.92	1487.93	-1.84322	-0.00274257	17+ 5u 5ms
c14	1544.95	1544.95	-1.80431	-0.00278757	17+ 10u 5ms
c14	1544.95	1544.95	-1.76612	-0.00272857	17+ 5u 5ms
c15	1658.03	1658.03	-1.91285	-0.00317157	17+ 5u 5ms
c15	1658.03	1658.03	-1.12276	-0.00186157	17+ 10u 5ms
c16	1771.11	1771.12	-1.91945	-0.00339957	17+ 5u 5ms
c16	1771.11	1771.12	-1.02115	-0.00180857	17+ 10u 5ms
b17	1825.13	1825.13	-0.476935	-0.000870467	17+ 5u 5ms
c17	1842.15	1842.15	-2.69281	-0.00496057	17+ 10u 5ms
c17	1842.15	1842.15	-1.80852	-0.00333157	17+ 5u 5ms
c18	1913.19	1913.19	-1.94051	-0.00371257	17+ 5u 5ms
c18	1913.19	1913.19	-1.76175	-0.00337057	17+ 10u 5ms
z+118	2010.01	2010.01	-2.8413	-0.00571105	17+ 5u 5ms
c19	2012.26	2012.26	-1.93542	-0.00389457	17+ 10u 5ms
c19	2012.26	2012.26	-1.351	-0.00271857	17+ 5u 5ms
z19	2066.02	2066.03	-1.94868	-0.00402602	17+ 5u 5ms
c20	2083.29	2083.3	-2.21839	-0.00462157	17+ 10u 5ms
c20	2083.29	2083.3	-1.83919	-0.00383157	17+ 5u 5ms
z20	2252.1	2252.11	-4.02379	-0.00906202	17+ 5u 5ms
z20	2252.11	2252.11	1.22063	0.00274898	17+ 10u 5ms
c22	2293.43	2293.43	-1.15441	-0.00264757	17+ 10u 5ms
z21	2339.13	2339.14	-3.08106	-0.00720702	17+ 5u 5ms
z21	2339.14	2339.14	-1.40052	-0.00327602	17+ 10u 5ms
c23	2364.46	2364.47	-2.80383	-0.00662957	17+ 5u 5ms
c23	2364.47	2364.47	-1.43227	-0.00338657	17+ 10u 5ms
z22	2486.2	2486.21	-1.87073	-0.00465102	17+ 10u 5ms
z+122	2487.2	2487.22	-4.62206	-0.0114961	17+ 10u 5ms
z+122	2487.21	2487.22	-3.83202	-0.00953105	17+ 5u 5ms
c24	2527.53	2527.53	-1.95193	-0.00493357	17+ 5u 5ms
c24	2527.53	2527.53	-0.634441	-0.00160357	17+ 10u 5ms
z23	2573.23	2573.24	-2.00487	-0.00515902	17+ 5u 5ms
z23	2573.24	2573.24	-1.96718	-0.00506202	17+ 10u 5ms
z24	2630.25	2630.26	-4.70562	-0.012377	17+ 5u 5ms
z24	2630.26	2630.26	-1.93099	-0.00507902	17+ 10u 5ms
c25	2655.59	2655.59	-1.75011	-0.00464757	17+ 5u 5ms
c25	2655.59	2655.59	-0.994343	-0.00264057	17+ 10u 5ms
z25	2717.28	2717.29	-3.35776	-0.00912402	17+ 10u 5ms
z25	2717.29	2717.29	-2.75348	-0.00748202	17+ 5u 5ms
z26	2831.33	2831.34	-2.7669	-0.00783402	17+ 5u 5ms
z26	2831.33	2831.34	-1.06134	-0.00300502	17+ 10u 5ms
c27	2933.68	2933.68	-0.593987	-0.00174257	17+ 10u 5ms
c27	2933.68	2933.68	-0.492749	-0.00144557	17+ 5u 5ms
z27	2959.39	2959.4	-0.728195	-0.00215502	17+ 10u 5ms
z+127	2960.39	2960.4	-3.74782	-0.011095	17+ 5u 5ms
c28	3034.72	3034.73	-3.30065	-0.0100166	17+ 5u 5ms
c28	3034.72	3034.73	-2.40798	-0.00730757	17+ 10u 5ms
z28	3087.48	3087.49	-2.13993	-0.00660702	17+ 5u 5ms
z28	3087.48	3087.49	-1.68455	-0.00520102	17+ 10u 5ms
y28	3103.5	3103.51	-2.94057	-0.00912609	17+ 5u 5ms
c29	3105.76	3105.77	-2.24504	-0.00697257	17+ 5u 5ms
z29	3144.5	3144.51	-2.57783	-0.00810602	17+ 10u 5ms
z29	3144.5	3144.51	-2.12275	-0.00667502	17+ 5u 5ms
z30	3243.57	3243.58	-2.63074	-0.00853302	17+ 5u 5ms
z30	3243.57	3243.58	-2.49694	-0.00809902	17+ 10u 5ms
c30	3261.85	3261.87	-4.57792	-0.0149326	17+ 10u 5ms
c30	3261.86	3261.87	-3.15941	-0.0103056	17+ 5u 5ms
c31	3332.9	3332.91	-2.14575	-0.00715157	17+ 5u 5ms
c31	3332.9	3332.91	-1.35575	-0.00451857	17+ 10u 5ms
z31	3356.66	3356.66	-1.17677	-0.00395002	17+ 10u 5ms
z31	3356.67	3356.66	1.78004	0.00597498	17+ 5u 5ms
c32	3460.95	3460.96	-3.55813	-0.0123146	17+ 5u 5ms
z33	3568.81	3568.82	-2.70903	-0.00966802	17+ 10u 5ms
z33	3568.81	3568.82	-1.62043	-0.00578302	17+ 5u 5ms
z+133	3569.82	3569.82	-1.11716	-0.00398805	17+ 5u 5ms
c33	3592	3592	-1.68724	-0.00606057	17+ 5u 5ms
c33	3592.01	3592	0.929127	0.00333743	17+ 10u 5ms
z34	3669.86	3669.86	-1.42404	-0.00522602	17+ 5u 5ms
z34	3669.86	3669.86	-0.840635	-0.00308502	17+ 10u 5ms
z+134	3670.86	3670.87	-3.36379	-0.012348	17+ 5u 5ms
c34	3679.03	3679.04	-2.07543	-0.00763557	17+ 5u 5ms
z35	3797.95	3797.96	-2.34942	-0.00892302	17+ 5u 5ms
z35	3797.95	3797.96	-1.2778	-0.00485302	17+ 10u 5ms
c35	3808.08	3808.08	0.0710148	0.00027043	17+ 5u 5ms
z36	3854.97	3854.98	-2.28847	-0.00882202	17+ 10u 5ms
z+136	3855.98	3855.99	-2.95204	-0.011383	17+ 5u 5ms
z37	3983.07	3983.08	-2.34066	-0.00932302	17+ 5u 5ms
z+137	3984.07	3984.08	-3.18092	-0.012673	17+ 10u 5ms
c37	3992.2	3992.2	-1.12684	-0.00449857	17+ 5u 5ms
c37	3992.2	3992.2	-0.987819	-0.00394357	17+ 10u 5ms
z38	4096.14	4096.16	-4.0831	-0.016725	17+ 5u 5ms
z38	4096.15	4096.16	-1.20943	-0.00495402	17+ 10u 5ms
c39	4206.32	4206.33	-3.59781	-0.0151336	17+ 5u 5ms
z39	4211.18	4211.19	-2.70898	-0.011408	17+ 10u 5ms
z39	4211.18	4211.19	-2.06783	-0.00870802	17+ 5u 5ms
z+139	4212.19	4212.19	-1.53698	-0.00647405	17+ 10u 5ms
z+139	4212.2	4212.19	0.282739	0.00119095	17+ 5u 5ms
c40	4277.35	4277.37	-3.44103	-0.0147186	17+ 5u 5ms
c40	4277.36	4277.37	-3.16703	-0.0135466	17+ 10u 5ms
c41	4406.4	4406.41	-1.60733	-0.00708257	17+ 10u 5ms
c41	4406.41	4406.41	0.35095	0.00154643	17+ 5u 5ms
c42	4463.42	4463.43	-2.95884	-0.0132066	17+ 5u 5ms
c42	4463.43	4463.43	-1.24648	-0.00556357	17+ 10u 5ms
c42	4463.43	4463.43	-0.546568	-0.00243957	17+ 5u 5ms
z43	4666.42	4666.44	-3.67069	-0.017129	17+ 5u 5ms
z43	4666.43	4666.44	-1.32157	-0.00616702	17+ 10u 5ms
c44	4719.58	4719.59	-1.04725	-0.00494257	17+ 5u 5ms
z44	4753.46	4753.47	-0.906921	-0.00431102	17+ 5u 5ms
c45	4806.61	4806.62	-2.36394	-0.0113626	17+ 5u 5ms
c47	4976.71	4976.72	-2.84677	-0.0141676	17+ 5u 5ms
z45	4994.49	4994.5	-2.69937	-0.013482	17+ 5u 5ms
c48	5089.8	5089.81	-1.62787	-0.00828557	17+ 10u 5ms
c48	5089.83	5089.81	3.53499	0.0179924	17+ 5u 5ms
z46	5108.54	5108.55	-1.73337	-0.00885502	17+ 10u 5ms
z+146	5109.54	5109.55	-2.02954	-0.0103701	17+ 5u 5ms
c50	5381.9	5381.91	-2.60253	-0.0140066	17+ 10u 5ms
c51	5544.96	5544.98	-2.56982	-0.0142496	17+ 10u 5ms
c51	5544.97	5544.98	-1.46287	-0.00811157	17+ 5u 5ms
c52	5632	5632.01	-1.75542	-0.00988657	17+ 5u 5ms
c53	5747.02	5747.04	-2.14172	-0.0123086	17+ 10u 5ms
c53	5747.04	5747.04	0.19896	0.00114343	17+ 5u 5ms
c54	5861.07	5861.08	-1.96851	-0.0115376	17+ 10u 5ms
c54	5861.07	5861.08	-1.51432	-0.00887557	17+ 5u 5ms
z52	5986.94	5986.95	-1.45767	-0.00872702	17+ 5u 5ms
c56	6019.13	6019.15	-2.95383	-0.0177796	17+ 5u 5ms
c56	6019.14	6019.15	-2.18147	-0.0131306	17+ 10u 5ms
z+155	6245.09	6245.1	-0.452683	-0.00282705	17+ 5u 5ms
c59	6377.3	6377.31	-2.14598	-0.0136856	17+ 5u 5ms
z+157	6430.17	6430.18	-1.76854	-0.0113721	17+ 5u 5ms
z+163	7029.49	7029.5	-2.53674	-0.0178321	17+ 5u 5ms
z64	7099.52	7099.53	-1.33826	-0.00950102	17+ 5u 5ms
c65	7168.61	7168.64	-4.70641	-0.0337386	17+ 5u 5ms
c66	7281.71	7281.73	-1.61398	-0.0117526	17+ 5u 5ms
c66	7281.71	7281.73	-1.5927	-0.0115976	17+ 10u 5ms
z68	7546.77	7546.78	-1.88001	-0.014188	17+ 5u 5ms
c73	8149.08	8149.1	-2.24854	-0.0183236	17+ 5u 5ms
z76	8527.22	8527.24	-1.81935	-0.015514	17+ 5u 5ms
c77	8596.33	8596.35	-2.56755	-0.0220716	17+ 5u 5ms
c78	8667.37	8667.39	-2.3341	-0.0202306	17+ 5u 5ms
c84	9266.69	9266.71	-2.52706	-0.0234176	17+ 5u 5ms
z85	9676.72	9676.73	-1.50247	-0.014539	17+ 5u 5ms
z90	10150.9	10150.9	-2.55495	-0.025935	17+ 5u 5ms
z141	15677.8	15677.8	-1.57955	-0.024764	17+ 5u 5ms
z+2141	15679.9	15679.9	-0.347202	-0.00544408	17+ 5u 5ms
c141	15692.8	15692.9	-3.47791	-0.0545785	17+ 10u 5ms
y141	15693.8	15693.9	-1.91139	-0.0299971	17+ 5u 5ms

## Sheet: Proteoform 2
Ion	Picked Peak [M+H]+	Theoretical Mass	Error (ppm)	Error (Da)	Experiment Number
c1	179.118	179.118	-1.90137	-0.00034057	18+ 10u 5ms
c1	179.118	179.118	-1.43799	-0.00025757	17+ 20u 5ms
c1	179.118	179.118	-1.04719	-0.00018757	17+ 5u 5ms
z2	232.141	232.142	-2.02067	-0.000469082	18+ 10u 5ms
z+12	233.149	233.15	-2.20508	-0.000514114	18+ 10u 5ms
c2	280.165	280.166	-2.60407	-0.00072957	18+ 10u 5ms
c2	280.165	280.166	-2.17218	-0.00060857	17+ 20u 5ms
c2	280.165	280.166	-1.80454	-0.00050557	17+ 5u 5ms
z3	388.242	388.243	-1.59457	-0.000619082	17+ 5u 5ms
c3	393.249	393.25	-2.47316	-0.00097257	18+ 10u 5ms
c3	393.249	393.25	-1.89083	-0.00074357	17+ 20u 5ms
c3	393.249	393.25	-1.5628	-0.00061457	17+ 5u 5ms
c4	506.333	506.334	-2.20521	-0.00111657	18+ 10u 5ms
c4	506.333	506.334	-1.45471	-0.00073657	17+ 20u 5ms
c4	506.333	506.334	-1.19006	-0.00060257	17+ 5u 5ms
c5	635.375	635.376	-1.79826	-0.00114257	18+ 10u 5ms
c5	635.376	635.376	-1.15612	-0.00073457	17+ 20u 5ms
c5	635.376	635.376	-0.76265	-0.00048457	17+ 5u 5ms
c6	748.459	748.46	-1.84989	-0.00138457	18+ 10u 5ms
c6	748.459	748.46	-1.25667	-0.00094057	17+ 20u 5ms
c6	748.46	748.46	-0.815768	-0.00061057	17+ 5u 5ms
c7	879.499	879.501	-2.50434	-0.00220257	18+ 10u 5ms
c7	879.5	879.501	-0.920488	-0.00080957	17+ 20u 5ms
c7	879.5	879.501	-0.543001	-0.00047757	17+ 5u 5ms
c8	992.582	992.585	-3.26075	-0.00323657	18+ 10u 5ms
c8	992.584	992.585	-0.461996	-0.00045857	17+ 5u 5ms
z9	1035.53	1035.53	-2.27714	-0.00235805	18+ 10u 5ms
z9	1035.53	1035.53	-1.2622	-0.00130705	17+ 20u 5ms
z9	1035.53	1035.53	-0.84213	-0.00087205	17+ 5u 5ms
c9	1091.65	1091.65	-1.84451	-0.00201357	18+ 10u 5ms
c9	1091.65	1091.65	-1.15565	-0.00126157	17+ 20u 5ms
c9	1091.65	1091.65	-0.953206	-0.00104057	17+ 5u 5ms
z10	1163.62	1163.62	-2.24905	-0.00261705	17+ 20u 5ms
z10	1163.62	1163.62	-1.6174	-0.00188205	18+ 10u 5ms
z10	1163.62	1163.62	-1.41545	-0.00164705	17+ 5u 5ms
c10	1204.74	1204.74	-1.85897	-0.00223957	18+ 10u 5ms
c10	1204.74	1204.74	-1.14014	-0.00137357	17+ 20u 5ms
c10	1204.74	1204.74	-0.83468	-0.00100557	17+ 5u 5ms
z12	1407.69	1407.69	-0.680581	-0.00095805	18+ 10u 5ms
b13	1470.9	1470.9	-1.86312	-0.00274047	18+ 10u 5ms
c13	1487.92	1487.93	-1.87951	-0.00279657	18+ 10u 5ms
c13	1487.93	1487.93	-1.19399	-0.00177657	17+ 20u 5ms
c13	1487.93	1487.93	-0.798137	-0.00118757	17+ 5u 5ms
c14	1544.95	1544.95	-1.94024	-0.00299757	18+ 10u 5ms
c14	1544.95	1544.95	-1.07743	-0.00166457	17+ 20u 5ms
c14	1544.95	1544.95	-0.81593	-0.00126057	17+ 5u 5ms
z14	1593.79	1593.79	-1.53034	-0.00243905	18+ 10u 5ms
c15	1658.03	1658.03	-1.53168	-0.00253957	18+ 10u 5ms
c15	1658.03	1658.03	-0.834465	-0.00138357	17+ 20u 5ms
c15	1658.03	1658.03	-0.413484	-0.00068557	17+ 5u 5ms
b16	1754.09	1754.09	-2.34222	-0.00410847	18+ 10u 5ms
c-116	1770.11	1770.11	3.26899	0.00578646	17+ 5u 5ms
c16	1771.11	1771.12	-1.65295	-0.00292757	18+ 10u 5ms
c16	1771.12	1771.12	-0.847245	-0.00150057	17+ 20u 5ms
c16	1771.12	1771.12	-0.567196	-0.00100457	17+ 5u 5ms
b17	1825.12	1825.13	-1.8089	-0.00330147	18+ 10u 5ms
b17	1825.13	1825.13	0.125763	0.000229533	17+ 5u 5ms
c17	1842.15	1842.15	-1.83403	-0.00337857	18+ 10u 5ms
c17	1842.15	1842.15	-1.33787	-0.00246457	17+ 20u 5ms
c17	1842.15	1842.15	-0.947027	-0.00174457	17+ 5u 5ms
c18	1913.19	1913.19	-1.76489	-0.00337657	18+ 10u 5ms
c18	1913.19	1913.19	-1.08696	-0.00207957	17+ 20u 5ms
c18	1913.19	1913.19	-0.74774	-0.00143057	17+ 5u 5ms
z18	2009	2009.01	-2.91638	-0.00585902	18+ 10u 5ms
z18	2009	2009.01	-2.30563	-0.00463202	17+ 20u 5ms
z18	2009	2009.01	-1.94873	-0.00391502	17+ 5u 5ms
c19	2012.25	2012.26	-2.16651	-0.00435957	18+ 10u 5ms
c19	2012.26	2012.26	-1.12588	-0.00226557	17+ 20u 5ms
c19	2012.26	2012.26	-0.643342	-0.00129457	17+ 5u 5ms
z19	2066.02	2066.03	-1.954	-0.00403702	18+ 10u 5ms
z19	2066.03	2066.03	-0.718295	-0.00148402	17+ 5u 5ms
z19	2066.03	2066.03	0.907046	0.00187398	17+ 20u 5ms
z+119	2067.03	2067.04	-0.841809	-0.00174005	17+ 5u 5ms
c20	2083.29	2083.3	-1.98799	-0.00414157	18+ 10u 5ms
c20	2083.29	2083.3	-1.41582	-0.00294957	17+ 20u 5ms
c20	2083.3	2083.3	-0.628605	-0.00130957	17+ 5u 5ms
z20	2252.1	2252.11	-2.83602	-0.00638702	18+ 10u 5ms
z20	2252.11	2252.11	-0.703793	-0.00158502	17+ 5u 5ms
z20	2252.11	2252.11	0.169167	0.000380982	17+ 20u 5ms
y20	2268.12	2268.13	-0.651678	-0.00147809	17+ 20u 5ms
c22	2293.43	2293.43	-2.55275	-0.00585457	18+ 10u 5ms
c22	2293.43	2293.43	-1.27563	-0.00292557	17+ 5u 5ms
c22	2293.43	2293.43	-1.18799	-0.00272457	17+ 20u 5ms
z21	2339.13	2339.14	-2.67321	-0.00625302	18+ 10u 5ms
z21	2339.14	2339.14	-1.62625	-0.00380402	17+ 20u 5ms
z+121	2340.14	2340.15	-3.69979	-0.00865805	17+ 5u 5ms
c23	2364.47	2364.47	-1.85266	-0.00438057	18+ 10u 5ms
c23	2364.47	2364.47	-0.821144	-0.00194157	17+ 5u 5ms
c23	2364.47	2364.47	-0.729791	-0.00172557	17+ 20u 5ms
z22	2486.21	2486.21	-0.168939	-0.000420018	17+ 20u 5ms
z22	2486.21	2486.21	0.0176904	4.3982e-05	17+ 5u 5ms
c24	2527.53	2527.53	-1.65401	-0.00418057	18+ 10u 5ms
c24	2527.53	2527.53	-1.20298	-0.00304057	17+ 20u 5ms
c24	2527.53	2527.53	-0.569555	-0.00143957	17+ 5u 5ms
z23	2573.23	2573.24	-2.2874	-0.00588602	18+ 10u 5ms
z23	2573.24	2573.24	-1.23386	-0.00317502	17+ 20u 5ms
z23	2573.24	2573.24	-0.813378	-0.00209302	17+ 5u 5ms
z24	2630.26	2630.26	-2.32145	-0.00610602	17+ 20u 5ms
z24	2630.26	2630.26	-2.19066	-0.00576202	18+ 10u 5ms
z+124	2631.26	2631.27	-1.97055	-0.00518505	17+ 5u 5ms
c25	2655.59	2655.59	-1.58894	-0.00421957	18+ 10u 5ms
c25	2655.59	2655.59	-0.896437	-0.00238057	17+ 20u 5ms
c25	2655.59	2655.59	-0.545856	-0.00144957	17+ 5u 5ms
z25	2717.29	2717.29	-2.41454	-0.00656102	18+ 10u 5ms
z25	2717.29	2717.29	-1.86363	-0.00506402	17+ 20u 5ms
z25	2717.29	2717.29	-1.61853	-0.00439802	17+ 5u 5ms
c26	2770.61	2770.62	-2.74508	-0.00760557	18+ 10u 5ms
c26	2770.61	2770.62	-1.9467	-0.00539357	17+ 20u 5ms
c26	2770.62	2770.62	-0.302304	-0.00083757	17+ 5u 5ms
z26	2831.33	2831.34	-2.35614	-0.00667102	18+ 10u 5ms
z26	2831.33	2831.34	-1.30964	-0.00370802	17+ 20u 5ms
z26	2831.33	2831.34	-1.06629	-0.00301902	17+ 5u 5ms
c27	2933.68	2933.68	-2.08972	-0.00613057	18+ 10u 5ms
c27	2933.68	2933.68	-0.863614	-0.00253357	17+ 20u 5ms
c27	2933.68	2933.68	-0.308339	-0.00090457	17+ 5u 5ms
z27	2959.39	2959.4	-1.81017	-0.00535702	18+ 10u 5ms
z27	2959.39	2959.4	-1.03603	-0.00306602	17+ 20u 5ms
z27	2959.39	2959.4	-0.888701	-0.00263002	17+ 5u 5ms
z+127	2960.41	2960.4	0.87858	0.00260095	17+ 20u 5ms
z+227	2961.4	2961.41	-3.68645	-0.0109171	18+ 10u 5ms
c28	3034.72	3034.73	-2.39183	-0.00725857	17+ 5u 5ms
c28	3034.73	3034.73	0.0601141	0.00018243	17+ 20u 5ms
z28	3087.48	3087.49	-2.74852	-0.00848602	18+ 10u 5ms
z28	3087.48	3087.49	-1.932	-0.00596502	17+ 20u 5ms
z28	3087.49	3087.49	-1.47791	-0.00456302	17+ 5u 5ms
y28	3103.5	3103.51	-1.8373	-0.00570209	18+ 10u 5ms
y28	3103.5	3103.51	-1.55182	-0.00481609	17+ 5u 5ms
y28	3103.51	3103.51	-0.767225	-0.00238109	17+ 20u 5ms
c29	3105.76	3105.77	-2.12526	-0.00660057	18+ 10u 5ms
c29	3105.76	3105.77	-1.41819	-0.00440457	17+ 5u 5ms
c29	3105.77	3105.77	-0.689224	-0.00214057	17+ 20u 5ms
z29	3144.5	3144.51	-2.22324	-0.00699102	18+ 10u 5ms
z29	3144.51	3144.51	-0.513599	-0.00161502	17+ 5u 5ms
z29	3144.51	3144.51	-0.393072	-0.00123602	17+ 20u 5ms
z30	3243.57	3243.58	-2.28452	-0.00741002	18+ 10u 5ms
z30	3243.58	3243.58	-0.919977	-0.00298402	17+ 5u 5ms
z30	3243.58	3243.58	-0.865407	-0.00280702	17+ 20u 5ms
y30	3259.6	3259.6	0.159195	0.000518911	17+ 5u 5ms
c30	3261.86	3261.87	-2.66674	-0.00869857	17+ 20u 5ms
c30	3261.86	3261.87	-2.13239	-0.00695557	18+ 10u 5ms
c31	3332.9	3332.91	-2.03623	-0.00678657	18+ 10u 5ms
c31	3332.9	3332.91	-0.841779	-0.00280557	17+ 20u 5ms
c31	3332.9	3332.91	-0.745467	-0.00248457	17+ 5u 5ms
z31	3356.66	3356.66	-0.642012	-0.00215502	17+ 20u 5ms
z31	3356.66	3356.66	-0.559787	-0.00187902	17+ 5u 5ms
z+131	3357.66	3357.67	-3.6448	-0.012238	18+ 10u 5ms
z32	3455.73	3455.73	-1.62658	-0.00562102	18+ 10u 5ms
c32	3460.96	3460.96	-1.39949	-0.00484357	17+ 5u 5ms
z+133	3569.82	3569.82	-1.96706	-0.00702205	18+ 10u 5ms
y33	3584.83	3584.84	-0.278141	-0.000997089	17+ 20u 5ms
c33	3592	3592	-1.17415	-0.00421757	17+ 20u 5ms
c33	3592	3592	-0.777719	-0.00279357	18+ 10u 5ms
c33	3592	3592	-0.486795	-0.00174857	17+ 5u 5ms
z34	3669.86	3669.86	-1.77146	-0.00650102	18+ 10u 5ms
z34	3669.86	3669.86	-0.767881	-0.00281802	17+ 20u 5ms
z34	3669.86	3669.86	-0.499751	-0.00183402	17+ 5u 5ms
c34	3679.03	3679.04	-0.430702	-0.00158457	17+ 20u 5ms
c34	3679.04	3679.04	0.434742	0.00159943	17+ 5u 5ms
c34	3679.04	3679.04	1.43093	0.00526443	18+ 10u 5ms
z35	3797.95	3797.96	-2.29176	-0.00870402	18+ 10u 5ms
z35	3797.96	3797.96	-0.791482	-0.00300602	17+ 20u 5ms
z+135	3798.96	3798.97	-2.22246	-0.00844305	17+ 20u 5ms
z+135	3798.96	3798.97	-1.91001	-0.00725605	17+ 5u 5ms
c35	3808.08	3808.08	-0.15377	-0.00058557	18+ 10u 5ms
c35	3808.08	3808.08	0.381145	0.00145143	17+ 5u 5ms
c35	3808.08	3808.08	0.840957	0.00320243	17+ 20u 5ms
y35	3813.97	3813.98	-0.961487	-0.00366709	17+ 5u 5ms
z36	3854.98	3854.98	-0.870307	-0.00335502	17+ 5u 5ms
z+136	3855.97	3855.99	-4.03685	-0.015566	17+ 20u 5ms
z+136	3855.98	3855.99	-3.27388	-0.012624	18+ 10u 5ms
c36	3879.11	3879.12	-0.889009	-0.00344857	18+ 10u 5ms
c36	3879.11	3879.12	-0.575536	-0.00223257	17+ 5u 5ms
c36	3879.12	3879.12	0.963217	0.00373643	17+ 20u 5ms
z37	3983.07	3983.08	-1.09991	-0.00438102	18+ 10u 5ms
z37	3983.07	3983.08	-0.337181	-0.00134302	17+ 5u 5ms
z+137	3984.07	3984.08	-2.77305	-0.011048	17+ 20u 5ms
z+137	3984.07	3984.08	-2.53636	-0.010105	18+ 10u 5ms
z+137	3984.08	3984.08	-1.41012	-0.00561805	17+ 5u 5ms
c37	3992.19	3992.2	-1.90486	-0.00760457	18+ 10u 5ms
c37	3992.2	3992.2	-0.836774	-0.00334057	17+ 5u 5ms
z38	4096.15	4096.16	-1.61737	-0.00662502	18+ 10u 5ms
z38	4096.15	4096.16	-1.4084	-0.00576902	17+ 20u 5ms
z38	4096.16	4096.16	-0.84836	-0.00347502	17+ 5u 5ms
y38	4112.17	4112.18	-1.56221	-0.00642409	18+ 10u 5ms
y38	4112.18	4112.18	-0.74853	-0.00307809	17+ 5u 5ms
c39	4206.32	4206.33	-2.87675	-0.0121006	18+ 10u 5ms
c39	4206.32	4206.33	-2.48853	-0.0104676	17+ 5u 5ms
z39	4211.18	4211.19	-2.05738	-0.00866402	17+ 5u 5ms
z39	4211.18	4211.19	-1.61238	-0.00679002	17+ 20u 5ms
z+139	4212.18	4212.19	-2.78241	-0.01172	18+ 10u 5ms
c40	4277.36	4277.37	-2.19704	-0.00939757	18+ 10u 5ms
c40	4277.37	4277.37	-0.404354	-0.00172957	17+ 5u 5ms
c40	4277.37	4277.37	-0.372558	-0.00159357	17+ 20u 5ms
z40	4339.28	4339.28	-1.18615	-0.00514702	18+ 10u 5ms
z40	4339.28	4339.28	-0.294984	-0.00128002	17+ 20u 5ms
z+140	4340.28	4340.29	-1.02322	-0.00444105	17+ 5u 5ms
c41	4406.39	4406.41	-3.98205	-0.0175466	17+ 20u 5ms
c41	4406.4	4406.41	-3.43036	-0.0151156	17+ 5u 5ms
z41	4453.32	4453.32	-2.0149	-0.00897302	18+ 10u 5ms
z41	4453.32	4453.32	-0.950979	-0.00423502	17+ 5u 5ms
z+141	4454.32	4454.33	-1.97696	-0.00880605	17+ 5u 5ms
z+141	4454.33	4454.33	-1.01004	-0.00449905	18+ 10u 5ms
c42	4463.42	4463.43	-2.4926	-0.0111256	17+ 20u 5ms
c42	4463.42	4463.43	-2.48835	-0.0111066	18+ 10u 5ms
c42	4463.43	4463.43	-1.22295	-0.00545857	17+ 5u 5ms
c43	4591.48	4591.49	-1.59525	-0.00732457	18+ 10u 5ms
c43	4591.49	4591.49	-0.842987	-0.00387057	17+ 20u 5ms
c43	4591.49	4591.49	-0.723854	-0.00332357	17+ 5u 5ms
z43	4666.42	4666.44	-2.54842	-0.011892	18+ 10u 5ms
z43	4666.43	4666.44	-0.340735	-0.00159002	17+ 20u 5ms
z43	4666.44	4666.44	0.0274261	0.000127982	17+ 5u 5ms
z+143	4667.45	4667.44	1.07531	0.00501895	17+ 20u 5ms
c44	4719.57	4719.59	-3.49089	-0.0164756	18+ 10u 5ms
c46	4877.65	4877.66	-0.498102	-0.00242957	17+ 20u 5ms
c47	4976.72	4976.72	-0.958576	-0.00477057	17+ 20u 5ms
c47	4976.72	4976.72	-0.635271	-0.00316157	18+ 10u 5ms
c47	4976.73	4976.72	1.13678	0.00565743	17+ 5u 5ms
z44	5027.58	5027.58	-1.60197	-0.00805402	18+ 10u 5ms
z44	5027.58	5027.58	-0.864435	-0.00434602	17+ 20u 5ms
z44	5027.59	5027.58	0.701327	0.00352598	17+ 5u 5ms
c48	5089.8	5089.81	-1.69428	-0.00862357	18+ 10u 5ms
c48	5089.8	5089.81	-1.27992	-0.00651457	17+ 20u 5ms
c48	5089.81	5089.81	-0.483234	-0.00245957	17+ 5u 5ms
c48	5089.81	5089.81	0.490869	0.00249843	17+ 20u 5ms
c48	5089.81	5089.81	0.836265	0.00425643	17+ 5u 5ms
c49	5218.84	5218.85	-1.21762	-0.00635457	18+ 10u 5ms
z45	5268.61	5268.62	-2.64529	-0.013937	17+ 5u 5ms
z45	5268.62	5268.62	-0.679688	-0.00358102	17+ 20u 5ms
c50	5381.89	5381.91	-3.98828	-0.0214646	18+ 10u 5ms
c50	5381.91	5381.91	-1.10938	-0.00597057	17+ 20u 5ms
c50	5381.91	5381.91	-0.942336	-0.00507157	17+ 5u 5ms
z46	5382.67	5382.66	0.701508	0.00377598	18+ 10u 5ms
z46	5382.67	5382.66	2.13704	0.011503	17+ 5u 5ms
z46	5382.68	5382.66	3.5919	0.019334	17+ 20u 5ms
z+246	5384.67	5384.68	-2.04675	-0.0110211	17+ 20u 5ms
z47	5513.71	5513.7	1.89981	0.010475	18+ 10u 5ms
z47	5513.72	5513.7	2.59879	0.014329	17+ 20u 5ms
z+147	5514.71	5514.71	-0.497225	-0.00274205	17+ 20u 5ms
c51	5544.97	5544.98	-2.2167	-0.0122916	18+ 10u 5ms
c51	5544.97	5544.98	-1.67838	-0.00930657	17+ 20u 5ms
c51	5544.97	5544.98	-0.829141	-0.00459757	17+ 5u 5ms
c52	5632	5632.01	-1.58834	-0.00894557	18+ 10u 5ms
c52	5632.01	5632.01	0.181184	0.00102043	17+ 5u 5ms
c52	5632.02	5632.01	1.19237	0.00671543	17+ 20u 5ms
c53	5747.02	5747.04	-2.99973	-0.0172396	17+ 20u 5ms
c53	5747.02	5747.04	-2.65329	-0.0152486	17+ 5u 5ms
c53	5747.02	5747.04	-2.10362	-0.0120896	18+ 10u 5ms
c54	5861.06	5861.08	-2.72553	-0.0159746	18+ 10u 5ms
c54	5861.07	5861.08	-0.967155	-0.00566857	17+ 20u 5ms
c54	5861.07	5861.08	-0.849088	-0.00497657	17+ 5u 5ms
z+152	5987.93	5987.96	-4.63898	-0.0277781	17+ 5u 5ms
z+252	5988.95	5988.97	-2.54002	-0.0152121	17+ 20u 5ms
c56	6019.14	6019.15	-2.03543	-0.0122516	17+ 5u 5ms
c56	6019.14	6019.15	-2.01433	-0.0121246	18+ 10u 5ms
c56	6019.14	6019.15	-0.902216	-0.00543057	17+ 20u 5ms
z53	6057.99	6057.99	-0.507927	-0.00307702	17+ 20u 5ms
z+153	6058.98	6059	-1.96155	-0.0118851	17+ 5u 5ms
z+153	6058.99	6059	-1.73313	-0.0105011	17+ 20u 5ms
z+253	6060	6060	-1.07047	-0.00648708	17+ 5u 5ms
z54	6157.05	6157.06	-0.600615	-0.00369802	17+ 5u 5ms
z54	6157.09	6157.06	4.8999	0.030169	17+ 20u 5ms
z+254	6159.08	6159.07	1.2367	0.00761692	17+ 5u 5ms
c58	6263.26	6263.27	-2.12135	-0.0132866	17+ 5u 5ms
c58	6263.26	6263.27	-1.80889	-0.0113296	18+ 10u 5ms
c58	6263.26	6263.27	-1.33007	-0.00833057	17+ 20u 5ms
c-159	6376.3	6376.3	-1.02497	-0.00653554	17+ 20u 5ms
c59	6377.31	6377.31	-0.654283	-0.00417257	17+ 5u 5ms
c60	6464.34	6464.34	-0.997714	-0.00644957	17+ 20u 5ms
z55	6518.18	6518.21	-3.48317	-0.022704	18+ 10u 5ms
z55	6518.2	6518.21	-0.992761	-0.00647102	17+ 20u 5ms
z55	6518.21	6518.21	0.637136	0.00415298	17+ 5u 5ms
z55	6518.23	6518.21	4.01015	0.026139	17+ 5u 5ms
c61	6578.37	6578.39	-2.13176	-0.0140236	18+ 10u 5ms
c61	6578.38	6578.39	-1.64836	-0.0108436	17+ 20u 5ms
c61	6578.39	6578.39	0.077592	0.00051043	17+ 5u 5ms
z56	6589.23	6589.24	-1.85697	-0.012236	18+ 10u 5ms
z56	6589.26	6589.24	3.31343	0.021833	17+ 5u 5ms
z56	6589.28	6589.24	4.97189	0.032761	17+ 20u 5ms
z+156	6590.25	6590.25	-0.338538	-0.00223105	17+ 5u 5ms
c62	6679.42	6679.44	-1.67193	-0.0111676	17+ 5u 5ms
c62	6679.43	6679.44	-1.42565	-0.00952257	17+ 20u 5ms
z57	6703.27	6703.29	-2.64587	-0.017736	18+ 10u 5ms
z57	6703.27	6703.29	-2.13657	-0.014322	17+ 5u 5ms
z57	6703.27	6703.29	-1.85476	-0.012433	17+ 20u 5ms
z+157	6704.28	6704.29	-2.55389	-0.0171221	18+ 10u 5ms
z+257	6705.3	6705.3	0.0626248	0.000419918	17+ 20u 5ms
z+257	6705.32	6705.3	2.90321	0.0194669	17+ 5u 5ms
y57	6719.29	6719.3	-1.49541	-0.0100481	17+ 5u 5ms
y57	6719.31	6719.3	0.61255	0.00411591	17+ 20u 5ms
z58	6760.31	6760.31	0.537547	0.00363398	17+ 20u 5ms
z+158	6761.31	6761.31	-0.977184	-0.00660705	17+ 20u 5ms
z+158	6761.31	6761.31	-0.499023	-0.00337405	17+ 5u 5ms
z+158	6761.31	6761.31	-0.0424548	-0.00028705	17+ 5u 5ms
z+258	6762.31	6762.32	-2.25515	-0.0152501	18+ 10u 5ms
z+258	6762.31	6762.32	-1.49817	-0.0101311	17+ 5u 5ms
z59	6889.37	6889.35	3.01842	0.020795	18+ 10u 5ms
z59	6889.38	6889.35	4.18428	0.028827	17+ 5u 5ms
z+159	6890.35	6890.36	-1.0194	-0.00702405	17+ 20u 5ms
z+259	6891.35	6891.37	-2.25617	-0.0155481	17+ 5u 5ms
z60	6988.42	6988.42	-0.263438	-0.00184102	17+ 20u 5ms
z+160	6989.41	6989.43	-1.86397	-0.0130281	17+ 20u 5ms
z+160	6989.43	6989.43	1.08921	0.00761295	17+ 5u 5ms
y60	7004.45	7004.44	1.90164	0.0133199	17+ 5u 5ms
z61	7116.51	7116.51	-0.970843	-0.00690902	17+ 20u 5ms
z+161	7117.5	7117.52	-2.8215	-0.0200821	18+ 10u 5ms
z+161	7117.5	7117.52	-2.39157	-0.0170221	18+ 10u 5ms
z+161	7117.52	7117.52	-0.584059	-0.00415705	17+ 20u 5ms
z+161	7117.52	7117.52	0.037225	0.00026495	17+ 5u 5ms
y61	7132.53	7132.53	-0.0908638	-0.000648089	17+ 5u 5ms
c65	7168.63	7168.64	-1.58783	-0.0113826	17+ 5u 5ms
z62	7215.57	7215.58	-1.02736	-0.00741302	17+ 20u 5ms
z62	7215.58	7215.58	-0.656914	-0.00474002	18+ 10u 5ms
z62	7215.58	7215.58	0.0388024	0.000279982	17+ 5u 5ms
z+162	7216.57	7216.59	-2.00151	-0.0144441	17+ 5u 5ms
z+162	7216.59	7216.59	-0.327586	-0.00236405	17+ 20u 5ms
y62	7231.59	7231.6	-1.82506	-0.0131981	18+ 10u 5ms
y62	7231.63	7231.6	4.69079	0.0339219	17+ 20u 5ms
c66	7281.72	7281.73	-1.49492	-0.0108856	18+ 10u 5ms
c66	7281.74	7281.73	1.37501	0.0100124	17+ 20u 5ms
c66	7281.75	7281.73	3.8832	0.0282764	17+ 5u 5ms
z63	7302.59	7302.61	-3.4411	-0.025129	17+ 20u 5ms
z63	7302.6	7302.61	-1.37047	-0.010008	18+ 10u 5ms
z63	7302.64	7302.61	2.97811	0.021748	17+ 5u 5ms
y63	7318.63	7318.63	-0.234072	-0.00171309	17+ 5u 5ms
z+164	7374.64	7374.66	-2.64379	-0.0194971	17+ 5u 5ms
z+164	7374.66	7374.66	-0.230933	-0.00170305	17+ 20u 5ms
c68	7423.79	7423.8	-0.982323	-0.00729257	17+ 20u 5ms
z66	7635.78	7635.78	-0.242283	-0.00185002	17+ 20u 5ms
z+166	7636.75	7636.79	-4.74271	-0.0362191	18+ 10u 5ms
z+166	7636.77	7636.79	-3.2172	-0.0245691	17+ 5u 5ms
c-169	7663.82	7663.83	-0.746955	-0.00572454	17+ 20u 5ms
c69	7664.82	7664.84	-2.51454	-0.0192736	17+ 20u 5ms
c69	7664.82	7664.84	-2.25792	-0.0173066	18+ 10u 5ms
z67	7763.87	7763.88	-0.513534	-0.00398702	17+ 20u 5ms
z67	7763.88	7763.88	-0.050235	-0.000390018	17+ 5u 5ms
z+167	7764.86	7764.89	-3.11866	-0.0242161	18+ 10u 5ms
z+167	7764.89	7764.89	0.617517	0.00479495	17+ 20u 5ms
z+167	7764.89	7764.89	0.759567	0.00589795	17+ 5u 5ms
c-170	7777.87	7777.87	-0.0770825	-0.000599538	18+ 10u 5ms
c70	7778.88	7778.88	-0.24201	-0.00188257	17+ 20u 5ms
c70	7778.9	7778.88	3.29989	0.0256694	17+ 20u 5ms
c70	7778.91	7778.88	3.5854	0.0278904	17+ 5u 5ms
y67	7779.9	7779.9	0.578402	0.00449991	17+ 5u 5ms
z68	7820.89	7820.9	-0.890565	-0.00696502	17+ 20u 5ms
z68	7820.93	7820.9	4.46304	0.034905	17+ 5u 5ms
c73	8149.09	8149.1	-0.983737	-0.00801657	17+ 20u 5ms
c73	8149.11	8149.1	0.875487	0.00713443	17+ 5u 5ms
c73	8149.12	8149.1	1.91683	0.0156204	17+ 5u 5ms
c74	8206.1	8206.12	-3.16953	-0.0260096	18+ 10u 5ms
y71	8207.13	8207.14	-0.727061	-0.00596709	17+ 5u 5ms
y71	8207.14	8207.14	0.0526263	0.000431911	17+ 20u 5ms
z72	8305.14	8305.16	-3.04305	-0.025273	18+ 10u 5ms
z72	8305.15	8305.16	-1.0998	-0.00913402	17+ 20u 5ms
z+172	8306.13	8306.17	-4.76911	-0.0396131	17+ 5u 5ms
c77	8596.33	8596.35	-2.07874	-0.0178696	18+ 10u 5ms
c77	8596.34	8596.35	-1.262	-0.0108486	17+ 20u 5ms
c77	8596.34	8596.35	-0.793543	-0.00682157	17+ 5u 5ms
c78	8667.37	8667.39	-1.93214	-0.0167466	18+ 10u 5ms
c78	8667.38	8667.39	-0.895953	-0.00776557	17+ 20u 5ms
z75	8688.26	8688.27	-1.44943	-0.012593	17+ 20u 5ms
z75	8688.26	8688.27	-1.35321	-0.011757	18+ 10u 5ms
z+175	8689.26	8689.28	-1.9302	-0.0167721	18+ 10u 5ms
z+175	8689.28	8689.28	-0.0515635	-0.00044805	17+ 20u 5ms
z76	8801.35	8801.36	-0.205993	-0.00181302	17+ 5u 5ms
z+176	8802.33	8802.36	-3.85942	-0.0339721	17+ 20u 5ms
z+176	8802.33	8802.36	-3.37467	-0.0297051	18+ 10u 5ms
z+176	8802.35	8802.36	-1.79998	-0.0158441	17+ 5u 5ms
c80	8853.46	8853.49	-2.79331	-0.0247306	18+ 10u 5ms
c80	8853.48	8853.49	-0.540078	-0.00478157	17+ 20u 5ms
c82	9080.64	9080.65	-1.43267	-0.0130096	17+ 20u 5ms
c82	9080.64	9080.65	-1.14216	-0.0103716	18+ 10u 5ms
c82	9080.65	9080.65	0.0730598	0.00066343	17+ 5u 5ms
c84	9266.7	9266.71	-1.58239	-0.0146636	18+ 10u 5ms
c84	9266.71	9266.71	-0.280744	-0.00260157	17+ 5u 5ms
z+180	9392.59	9392.62	-3.06869	-0.0288231	17+ 5u 5ms
c-186	9450.78	9450.79	-1.02759	-0.00971154	18+ 10u 5ms
c-186	9450.81	9450.79	2.10326	0.0198775	17+ 20u 5ms
c86	9451.79	9451.79	-0.504726	-0.00477057	17+ 20u 5ms
c86	9451.8	9451.79	0.277136	0.00261943	17+ 5u 5ms
c88	9912.01	9912.01	-0.46404	-0.00459957	18+ 10u 5ms
c88	9912.01	9912.01	0.125951	0.00124843	17+ 5u 5ms
z+285	9952.85	9952.87	-1.24317	-0.0123731	17+ 5u 5ms
z+286	10054	10053.9	3.87977	0.0390069	17+ 5u 5ms
z87	10108.9	10108.9	-1.30083	-0.01315	17+ 20u 5ms
z87	10108.9	10108.9	0.418243	0.00422798	17+ 5u 5ms
z+190	10426	10426	-1.25389	-0.0130731	17+ 20u 5ms
z+190	10426	10426	-1.0236	-0.0106721	17+ 5u 5ms
z+190	10426	10426	-0.686748	-0.00716005	17+ 20u 5ms
z+291	10590.1	10590.1	-2.50216	-0.0264981	17+ 5u 5ms
z+291	10590.1	10590.1	-2.10773	-0.0223211	17+ 5u 5ms
z93	10880.2	10880.2	4.73484	0.051516	17+ 5u 5ms
z+193	10881.2	10881.2	-1.02388	-0.0111411	17+ 5u 5ms
z+293	10882.2	10882.2	1.3488	0.0146779	17+ 5u 5ms
z+2100	11565.6	11565.6	-1.77294	-0.0205051	17+ 20u 5ms
c112	12825.5	12825.5	3.09036	0.0396354	17+ 5u 5ms
b113	12865.4	12865.5	-4.79613	-0.0617045	17+ 5u 5ms
b113	12865.5	12865.5	4.55875	0.0586505	17+ 20u 5ms
z+2116	13316.4	13316.4	-1.68409	-0.0224261	17+ 20u 5ms
z+2121	13888.7	13888.7	-2.20114	-0.0305711	17+ 5u 5ms
z+2121	13888.7	13888.7	-1.82976	-0.0254131	17+ 5u 5ms
z+2121	13888.7	13888.7	-0.540301	-0.00750408	17+ 20u 5ms
z+1123	14057.8	14057.8	-0.845939	-0.0118921	17+ 5u 5ms
z+2123	14058.8	14058.8	0.355856	0.00500292	17+ 5u 5ms
z+2123	14058.8	14058.8	1.41249	0.0198579	17+ 20u 5ms
z140	15790.8	15790.9	-2.286	-0.036098	17+ 20u 5ms
z140	15790.9	15790.9	-0.474895	-0.00749902	17+ 5u 5ms
z+2140	15792.9	15792.9	-1.99039	-0.0314341	17+ 5u 5ms
z+2140	15792.9	15792.9	-0.283044	-0.00447008	17+ 5u 5ms
z+2140	15792.9	15792.9	0.339894	0.00536792	17+ 20u 5ms
z+1141	15953	15953	1.24309	0.0198309	17+ 20u 5ms
z+2141	15954	15954	-1.63853	-0.0261411	18+ 10u 5ms
z+2141	15954	15954	-1.23782	-0.0197481	17+ 5u 5ms

## Sheet: Proteoform 3
Ion	Picked Peak [M+H]+	Theoretical Mass	Error (ppm)	Error (Da)	Experiment Number
c1	179.118	179.118	-1.78972	-0.00032057	17+ 10u 5ms
c1	179.118	179.118	-1.29284	-0.00023157	17+ 5u 5ms
z+12	233.149	233.15	-2.10643	-0.000491114	17+ 10u 5ms
c2	280.165	280.166	-2.55767	-0.00071657	17+ 10u 5ms
c2	280.165	280.166	-2.02584	-0.00056757	17+ 5u 5ms
c3	393.249	393.25	-2.3867	-0.00093857	17+ 10u 5ms
c3	393.249	393.25	-1.82726	-0.00071857	17+ 5u 5ms
c4	506.333	506.334	-2.13608	-0.00108157	17+ 10u 5ms
c4	506.333	506.334	-1.59889	-0.00080957	17+ 5u 5ms
c5	635.375	635.376	-1.73373	-0.00110157	17+ 10u 5ms
c5	635.376	635.376	-1.18445	-0.00075257	17+ 5u 5ms
c6	748.459	748.46	-1.79511	-0.00134357	17+ 10u 5ms
c6	748.459	748.46	-1.36089	-0.00101857	17+ 5u 5ms
c7	879.499	879.501	-1.94152	-0.00170757	17+ 10u 5ms
c7	879.499	879.501	-1.72094	-0.00151357	17+ 5u 5ms
c8	992.582	992.585	-2.66936	-0.00264957	17+ 10u 5ms
z9	1035.53	1035.53	-2.23176	-0.00231105	17+ 10u 5ms
z9	1035.53	1035.53	-1.63689	-0.00169505	17+ 5u 5ms
c9	1091.65	1091.65	-1.9352	-0.00211257	17+ 10u 5ms
c9	1091.65	1091.65	-1.02099	-0.00111457	17+ 5u 5ms
a10	1159.72	1159.72	4.63058	0.00537016	17+ 10u 5ms
z10	1163.62	1163.62	-1.75662	-0.00204405	17+ 10u 5ms
z10	1163.62	1163.62	-1.15076	-0.00133905	17+ 5u 5ms
c10	1204.74	1204.74	-1.8432	-0.00222057	17+ 10u 5ms
c10	1204.74	1204.74	-1.24556	-0.00150057	17+ 5u 5ms
c11	1275.77	1275.77	-3.18596	-0.00406457	17+ 10u 5ms
z12	1407.69	1407.69	-1.84348	-0.00259505	17+ 10u 5ms
b13	1470.9	1470.9	-2.10651	-0.00309847	17+ 10u 5ms
b13	1470.9	1470.9	-0.876651	-0.00128947	17+ 5u 5ms
c13	1487.93	1487.93	-1.15031	-0.00171157	17+ 5u 5ms
c14	1544.95	1544.95	-1.8658	-0.00288257	17+ 10u 5ms
c14	1544.95	1544.95	-1.33504	-0.00206257	17+ 5u 5ms
z+114	1594.8	1594.8	-2.89445	-0.00461608	17+ 5u 5ms
z15	1650.81	1650.82	-1.15885	-0.00191305	17+ 5u 5ms
c15	1658.03	1658.03	-1.89838	-0.00314757	17+ 10u 5ms
c15	1658.03	1658.03	-1.02445	-0.00169857	17+ 5u 5ms
c16	1771.11	1771.12	-1.57391	-0.00278757	17+ 10u 5ms
c16	1771.12	1771.12	-0.712867	-0.00126257	17+ 5u 5ms
b17	1825.13	1825.13	-0.925671	-0.00168947	17+ 5u 5ms
c17	1842.15	1842.15	-1.84652	-0.00340157	17+ 10u 5ms
c17	1842.15	1842.15	-0.882972	-0.00162657	17+ 5u 5ms
c18	1913.19	1913.19	-1.51504	-0.00289857	17+ 10u 5ms
c18	1913.19	1913.19	-0.585185	-0.00111957	17+ 5u 5ms
z18	2009.01	2009.01	-0.502247	-0.00100902	17+ 5u 5ms
c-119	2011.25	2011.25	0.449204	0.000903462	17+ 10u 5ms
c19	2012.26	2012.26	-0.73826	-0.00148557	17+ 5u 5ms
z19	2066.02	2066.03	-2.40753	-0.00497402	17+ 10u 5ms
b20	2066.26	2066.27	-2.8982	-0.00598847	17+ 10u 5ms
z+119	2067.03	2067.04	-2.3996	-0.00496005	17+ 10u 5ms
c20	2083.29	2083.3	-2.08303	-0.00433957	17+ 10u 5ms
c20	2083.29	2083.3	-1.63854	-0.00341357	17+ 5u 5ms
z20	2252.1	2252.11	-3.08734	-0.00695302	17+ 10u 5ms
z20	2252.1	2252.11	-2.18063	-0.00491102	17+ 5u 5ms
y20	2268.13	2268.13	-0.533078	-0.00120909	17+ 10u 5ms
c22	2293.43	2293.43	-1.88825	-0.00433057	17+ 10u 5ms
c22	2293.43	2293.43	-1.01052	-0.00231757	17+ 5u 5ms
z21	2339.13	2339.14	-2.46544	-0.00576702	17+ 10u 5ms
z21	2339.13	2339.14	-2.22262	-0.00519902	17+ 5u 5ms
c23	2364.47	2364.47	-1.37983	-0.00326257	17+ 10u 5ms
c23	2364.47	2364.47	-0.793653	-0.00187657	17+ 5u 5ms
z22	2486.21	2486.21	-1.13145	-0.00281302	17+ 5u 5ms
c24	2527.53	2527.53	-2.2902	-0.00578857	17+ 10u 5ms
c24	2527.53	2527.53	-1.83482	-0.00463757	17+ 5u 5ms
z23	2573.23	2573.24	-2.18869	-0.00563202	17+ 10u 5ms
z23	2573.24	2573.24	-0.793948	-0.00204302	17+ 5u 5ms
z24	2630.25	2630.26	-2.83737	-0.00746302	17+ 10u 5ms
z24	2630.26	2630.26	-0.982038	-0.00258302	17+ 5u 5ms
c25	2655.59	2655.59	-1.4048	-0.00373057	17+ 10u 5ms
c25	2655.59	2655.59	-1.07945	-0.00286657	17+ 5u 5ms
z25	2717.29	2717.29	-1.65128	-0.00448702	17+ 10u 5ms
z+126	2832.33	2832.34	-3.69342	-0.010461	17+ 10u 5ms
c27	2933.67	2933.68	-3.75691	-0.0110216	17+ 10u 5ms
c27	2933.68	2933.68	-1.95405	-0.00573257	17+ 5u 5ms
z28	3087.49	3087.49	0.214084	0.000660982	17+ 10u 5ms
c29	3105.76	3105.77	-1.87476	-0.00582257	17+ 10u 5ms
c29	3105.76	3105.77	-1.26428	-0.00392657	17+ 5u 5ms
z29	3144.51	3144.51	-1.91382	-0.00601802	17+ 10u 5ms
z29	3144.51	3144.51	0.00285641	8.982e-06	17+ 5u 5ms
z30	3243.57	3243.58	-3.18692	-0.010337	17+ 10u 5ms
c30	3261.86	3261.87	-2.73296	-0.00891457	17+ 10u 5ms
c30	3261.86	3261.87	-1.11947	-0.00365157	17+ 5u 5ms
c31	3332.9	3332.91	-2.28466	-0.00761457	17+ 10u 5ms
c31	3332.9	3332.91	-1.7695	-0.00589757	17+ 5u 5ms
z31	3356.67	3356.66	0.502279	0.00168598	17+ 10u 5ms
c32	3460.95	3460.96	-2.61215	-0.00904057	17+ 10u 5ms
c32	3460.96	3460.96	-2.5064	-0.00867457	17+ 5u 5ms
z33	3568.81	3568.82	-1.24524	-0.00444402	17+ 10u 5ms
c33	3592	3592	-1.56474	-0.00562057	17+ 10u 5ms
c33	3592	3592	-0.40439	-0.00145257	17+ 5u 5ms
z34	3669.86	3669.86	-2.33361	-0.00856402	17+ 10u 5ms
z34	3669.86	3669.86	-0.386668	-0.00141902	17+ 5u 5ms
c34	3679.03	3679.04	-1.0526	-0.00387257	17+ 10u 5ms
c34	3679.04	3679.04	-0.271965	-0.00100057	17+ 5u 5ms
z35	3797.95	3797.96	-1.85969	-0.00706302	17+ 5u 5ms
z35	3797.95	3797.96	-1.41892	-0.00538902	17+ 10u 5ms
c35	3808.07	3808.08	-2.70072	-0.0102846	17+ 10u 5ms
c35	3808.08	3808.08	-0.253821	-0.00096657	17+ 5u 5ms
z36	3854.96	3854.98	-4.05709	-0.01564	17+ 5u 5ms
z36	3854.97	3854.98	-2.48795	-0.00959102	17+ 10u 5ms
c36	3879.11	3879.12	-1.70337	-0.00660757	17+ 5u 5ms
c36	3879.11	3879.12	-1.3734	-0.00532757	17+ 10u 5ms
z37	3983.07	3983.08	-0.86868	-0.00346002	17+ 5u 5ms
z+137	3984.08	3984.08	-1.95027	-0.00777005	17+ 10u 5ms
z38	4096.15	4096.16	-1.23628	-0.00506402	17+ 10u 5ms
c39	4206.33	4206.33	-1.23066	-0.00517657	17+ 5u 5ms
c39	4206.33	4206.33	-0.153951	-0.00064757	17+ 10u 5ms
z39	4211.17	4211.19	-3.85735	-0.016244	17+ 10u 5ms
c40	4277.36	4277.37	-1.27639	-0.00545957	17+ 10u 5ms
c40	4277.36	4277.37	-1.10198	-0.00471357	17+ 5u 5ms
c41	4406.4	4406.41	-1.95274	-0.00860457	17+ 5u 5ms
c41	4406.41	4406.41	-1.12644	-0.00496357	17+ 10u 5ms
c42	4463.42	4463.43	-2.90731	-0.0129766	17+ 10u 5ms
c42	4463.43	4463.43	-0.975834	-0.00435557	17+ 5u 5ms
c43	4591.48	4591.49	-2.38519	-0.0109516	17+ 10u 5ms
c44	4719.58	4719.59	-1.81871	-0.00858357	17+ 5u 5ms
c46	4877.65	4877.66	-1.78807	-0.00872157	17+ 10u 5ms
c46	4877.65	4877.66	-1.68105	-0.00819957	17+ 5u 5ms
z44	5027.58	5027.58	-1.75035	-0.00880002	17+ 10u 5ms
z+144	5028.58	5028.59	-1.93236	-0.00971705	17+ 5u 5ms
c48	5089.8	5089.81	-1.00035	-0.00509157	17+ 5u 5ms
c49	5218.83	5218.85	-3.40143	-0.0177516	17+ 10u 5ms
c49	5218.84	5218.85	-2.31614	-0.0120876	17+ 5u 5ms
z45	5268.6	5268.62	-2.78309	-0.014663	17+ 10u 5ms
z+145	5269.62	5269.63	-0.77255	-0.00407105	17+ 5u 5ms
c50	5381.9	5381.91	-2.78517	-0.0149896	17+ 10u 5ms
c50	5381.91	5381.91	-1.34517	-0.00723957	17+ 5u 5ms
z46	5382.68	5382.66	4.06862	0.0219	17+ 5u 5ms
z46	5382.69	5382.66	4.86005	0.02616	17+ 10u 5ms
z47	5513.71	5513.7	1.8833	0.010384	17+ 10u 5ms
z+147	5514.69	5514.71	-4.46878	-0.0246441	17+ 10u 5ms
c51	5544.96	5544.98	-2.28271	-0.0126576	17+ 10u 5ms
c51	5544.97	5544.98	-1.60841	-0.00891857	17+ 5u 5ms
c52	5632.02	5632.01	1.98374	0.0111724	17+ 5u 5ms
c52	5632.02	5632.01	2.15934	0.0121614	17+ 10u 5ms
z49	5685.8	5685.79	1.95382	0.011109	17+ 5u 5ms
c53	5747.02	5747.04	-2.53897	-0.0145916	17+ 10u 5ms
c53	5747.04	5747.04	-0.0975407	-0.00056057	17+ 5u 5ms
c54	5861.06	5861.08	-3.98981	-0.0233846	17+ 10u 5ms
c54	5861.07	5861.08	-0.957088	-0.00560957	17+ 5u 5ms
z51	5899.91	5899.92	-0.811879	-0.00479002	17+ 10u 5ms
c55	5918.09	5918.1	-2.56477	-0.0151786	17+ 10u 5ms
c56	6019.13	6019.15	-3.03258	-0.0182536	17+ 10u 5ms
c56	6019.13	6019.15	-2.36189	-0.0142166	17+ 5u 5ms
z52	6261.09	6261.07	4.00858	0.025098	17+ 10u 5ms
c58	6263.25	6263.27	-2.49272	-0.0156126	17+ 10u 5ms
c58	6263.27	6263.27	0.582991	0.00365143	17+ 5u 5ms
z53	6332.1	6332.11	-0.1494	-0.000946018	17+ 10u 5ms
c59	6377.3	6377.31	-1.78485	-0.0113826	17+ 5u 5ms
c59	6377.3	6377.31	-1.63228	-0.0104096	17+ 10u 5ms
z54	6431.16	6431.17	-2.44606	-0.015731	17+ 10u 5ms
z54	6431.16	6431.17	-1.93993	-0.012476	17+ 10u 5ms
z54	6431.2	6431.17	3.93987	0.025338	17+ 5u 5ms
c60	6464.34	6464.34	-1.24492	-0.00804757	17+ 10u 5ms
c61	6578.37	6578.39	-2.4706	-0.0162526	17+ 10u 5ms
c61	6578.37	6578.39	-2.38471	-0.0156876	17+ 5u 5ms
c62	6679.42	6679.44	-1.60351	-0.0107106	17+ 10u 5ms
z55	6792.3	6792.32	-3.84317	-0.026104	17+ 10u 5ms
z+255	6794.33	6794.34	-1.29418	-0.00879308	17+ 5u 5ms
z56	6863.35	6863.36	-1.72132	-0.011814	17+ 10u 5ms
z56	6863.35	6863.36	-1.1831	-0.00812002	17+ 5u 5ms
z57	6977.4	6977.4	-0.690231	-0.00481602	17+ 10u 5ms
z57	6977.43	6977.4	3.94058	0.027495	17+ 5u 5ms
z+157	6978.39	6978.41	-2.91471	-0.0203401	17+ 10u 5ms
z+257	6979.4	6979.42	-2.11824	-0.0147841	17+ 5u 5ms
z59	7163.47	7163.47	0.853914	0.00611698	17+ 5u 5ms
c65	7168.65	7168.64	1.15523	0.00828143	17+ 10u 5ms
c65	7168.65	7168.64	1.43701	0.0103014	17+ 5u 5ms
z60	7262.52	7262.53	-2.45507	-0.01783	17+ 10u 5ms
z+160	7263.52	7263.54	-2.54918	-0.0185161	17+ 5u 5ms
c66	7281.72	7281.73	-0.971002	-0.00707057	17+ 10u 5ms
c66	7281.75	7281.73	3.89103	0.0283334	17+ 5u 5ms
z+161	7391.62	7391.64	-1.68948	-0.0124881	17+ 5u 5ms
z+161	7391.64	7391.64	0.111335	0.00082295	17+ 10u 5ms
c68	7423.79	7423.8	-1.25981	-0.00935257	17+ 10u 5ms
c68	7423.8	7423.8	-0.662675	-0.00491957	17+ 5u 5ms
y62	7505.7	7505.72	-2.07656	-0.0155861	17+ 5u 5ms
z63	7576.72	7576.73	-0.819749	-0.00621102	17+ 5u 5ms
c69	7664.81	7664.84	-2.964	-0.0227186	17+ 5u 5ms
z+166	7910.91	7910.91	0.832642	0.00658695	17+ 5u 5ms
y66	7925.91	7925.92	-1.24037	-0.00983109	17+ 10u 5ms
z67	8037.98	8037.99	-1.82919	-0.014703	17+ 10u 5ms
z67	8037.99	8037.99	-0.516549	-0.00415202	17+ 5u 5ms
z+267	8040	8040.01	-1.45075	-0.0116641	17+ 10u 5ms
z+267	8040	8040.01	-1.00324	-0.00806608	17+ 5u 5ms
y67	8054	8054.01	-2.04458	-0.0164671	17+ 5u 5ms
z68	8095.04	8095.02	2.85558	0.023116	17+ 5u 5ms
z68	8095.04	8095.02	2.94094	0.023807	17+ 10u 5ms
z+168	8096.03	8096.02	0.926004	0.00749695	17+ 5u 5ms
z+268	8097.03	8097.03	0.128309	0.00103892	17+ 5u 5ms
c73	8149.08	8149.1	-2.60711	-0.0212456	17+ 10u 5ms
c73	8149.09	8149.1	-1.72664	-0.0140706	17+ 10u 5ms
c73	8149.09	8149.1	-0.913668	-0.00744557	17+ 5u 5ms
a74	8161.09	8161.1	-0.978035	-0.00798185	17+ 5u 5ms
b74	8189.07	8189.1	-3.08074	-0.0252285	17+ 5u 5ms
c74	8206.1	8206.12	-2.6487	-0.0217356	17+ 10u 5ms
z72	8579.27	8579.28	-1.28729	-0.011044	17+ 5u 5ms
c78	8667.38	8667.39	-0.670395	-0.00581057	17+ 10u 5ms
c80	8853.47	8853.49	-1.56318	-0.0138396	17+ 5u 5ms
c80	8853.48	8853.49	-1.24376	-0.0110116	17+ 10u 5ms
z75	8962.38	8962.39	-0.457246	-0.00409802	17+ 10u 5ms
c81	8981.55	8981.58	-3.06578	-0.0275356	17+ 10u 5ms
z76	9075.45	9075.47	-2.09058	-0.018973	17+ 5u 5ms
z+176	9076.44	9076.48	-4.511	-0.0409441	17+ 10u 5ms
z+176	9076.46	9076.48	-2.12858	-0.0193201	17+ 5u 5ms
c-183	9208.68	9208.68	-0.184124	-0.00169554	17+ 10u 5ms
c83	9209.66	9209.69	-3.73298	-0.0343796	17+ 5u 5ms
c83	9209.67	9209.69	-2.78039	-0.0256066	17+ 10u 5ms
c84	9266.7	9266.71	-1.17135	-0.0108546	17+ 5u 5ms
c84	9266.7	9266.71	-1.1611	-0.0107596	17+ 10u 5ms
c-186	9450.78	9450.79	-0.197395	-0.00186554	17+ 10u 5ms
c87	9812.92	9812.94	-2.40505	-0.0236006	17+ 10u 5ms
c87	9812.97	9812.94	2.37568	0.0233124	17+ 5u 5ms
c88	9912	9912.01	-1.14019	-0.0113016	17+ 5u 5ms
z+185	10225.9	10226	-3.83172	-0.0391831	17+ 5u 5ms
z+187	10384	10384	-3.16573	-0.0328731	17+ 10u 5ms
z+188	10498.1	10498.1	4.69247	0.0492619	17+ 5u 5ms
z90	10699.1	10699.1	-2.77135	-0.029651	17+ 10u 5ms
z+190	10700.1	10700.1	-2.48932	-0.0266361	17+ 5u 5ms
z+290	10701.1	10701.2	-2.94885	-0.0315561	17+ 10u 5ms
z110	12911.2	12911.2	-2.83676	-0.036626	17+ 5u 5ms
z116	13588.5	13588.5	-1.31788	-0.017908	17+ 5u 5ms
z116	13588.5	13588.5	0.231886	0.00315098	17+ 5u 5ms
z+2121	14162.8	14162.8	-4.21943	-0.0597591	17+ 5u 5ms
z+2140	16067	16067	-2.97729	-0.0478361	17+ 10u 5ms
z+2140	16067	16067	-1.21243	-0.0194801	17+ 5u 5ms
z+1141	16227.1	16227.1	-2.37196	-0.0384901	17+ 10u 5ms
z+1141	16227.1	16227.1	-0.57429	-0.00931905	17+ 5u 5ms
z+2141	16228.1	16228.1	1.46197	0.0237249	17+ 5u 5ms
